# Supplementary material for: Mutational Landscapes of Sequential Prostate Metastases and Matched Patient Derived Xenografts during Enzalutamide Therapy
Source: PLoS One. 2015 Dec 22;10(12):e0145176. doi: 10.1371/journal.pone.0145176 (PMC4687867; doi:10.1371/journal.pone.0145176)
Supplement: S1 Table — (XLSX) [file pone.0145176.s009.xlsx]

## Sheet: Table_S1
Supplementary Table 1: Whole exome sequencing (WES) statistics for 13 samples including 10 patient derived xenografts, patient tumor (Visit1 and Visit2) and blood tissue (Visit1).
Sample_ID	Visit	Type	Total Reads	Mapped Reads (%)	Percent duplication	Total SNVs	Filtered SNVs	SNVs in CodingRegion	SNVs in CaptureRegion	Total SNVs (KNOWN)	Total SNVs (NOVEL)	Total INDELs (GATK)	Filtered INDELs (GATK)	INDELs in CodingRegion	INDELs in CaptureRegion
V1/germline	1	Patient_blood	337948672	329,066,612 (97.4 %)	0.123	77019	77019	77006	61860	74140	2866	11301	11301	11298	9461
V1/met	1	Patient_tissue	275957026	265,578,862 (96.2 %)	0.114	77080	77080	77064	61868	74107	2957	11265	11265	11261	9419
V1/xeno/A	1	Xenograft	180699680	175,862,291 (97.3 %)	0.311	72424	72424	72402	60955	69866	2536	10549	10549	10546	9145
V1/xeno/B	1	Xenograft	351512534	337,408,898 (96.0 %)	0.295	72699	72699	72683	58468	70148	2535	10678	10678	10674	8991
V1/xeno/C	1	Xenograft	268157978	263,579,085 (98.3 %)	0.207	69384	69384	69367	56353	67055	2312	10341	10341	10337	8727
V1/xeno/A/A	1	Xenograft	230396858	226,143,332 (98.2 %)	0.207	68268	68268	68251	56133	65958	2293	10169	10169	10165	8693
V1/xeno/B/A	1	Xenograft	263926138	258,006,335 (97.8 %)	0.277	68837	68837	68820	56093	66543	2277	10329	10329	10325	8708
V1/xeno/C/A	1	Xenograft	315808002	310,241,955 (98.2 %)	0.33	68985	68985	68967	56196	66649	2318	10349	10349	10345	8753
V2/met	2	Patient_tissue	314883660	309,717,355 (98.4 %)	0.162	77571	77571	77556	61962	74556	3000	11303	11303	11300	9437
V2/xeno/A	2	Xenograft	273278484	259,285,484 (94.9 %)	0.395	72029	72029	72012	59961	69325	2687	10587	10587	10584	9107
V2/xeno/A/A1	2	Xenograft	235963720	231,441,714 (98.1 %)	0.145	69164	69164	69146	56747	66846	2300	10304	10304	10300	8796
V2/xeno/A/A2	2	Xenograft	304309622	298,805,314 (98.2 %)	0.329	68793	68793	68778	56819	66365	2413	10301	10301	10297	8817
V2/xeno/A/B	2	Xenograft	230146788	225,105,635 (97.8 %)	0.228	68670	68670	68653	56919	66129	2524	10265	10265	10262	8803
