# Supplementary material for: Mutational Landscapes of Sequential Prostate Metastases and Matched Patient Derived Xenografts during Enzalutamide Therapy
Source: PLoS One. 2015 Dec 22;10(12):e0145176. doi: 10.1371/journal.pone.0145176 (PMC4687867; doi:10.1371/journal.pone.0145176)
Supplement: S2 Table — (XLSX) [file pone.0145176.s010.xlsx]

## Sheet: Sheet1
Supplementary Table 2: RNA sequencing (RNAseq) statistics for 12 samples including 10 patient derived xenografts, patient tumor (Visit1 and Visit2).
Sample_ID	Visit	Type	Total Reads	Used Reads	Total Mapped Reads (%)	Genome Mapped Reads (%)	Junction Mapped Reads (%)
V1/met	1	Patient_tissue	183745578	183737011	170,445,227(92.8)	132,228,491(72.0)	38,216,736(20.8)
V1/xeno/A	1	Xenograft	169153176	168566882	155,278,734(91.8)	132,122,892(78.1)	23,155,842(13.7)
V1/xeno/B	1	Xenograft	291646146	289800207	277,124,787(95.0)	213,595,060(73.2)	63,529,727(21.8)
V1/xeno/C	1	Xenograft	258898362	258006264	241,317,392(93.2)	176,425,271(68.1)	64,892,121(25.1)
V1/xeno/A/A	1	Xenograft	159697218	159148646	147,965,119(92.7)	114,907,302(72.0)	33,057,817(20.7)
V1/xeno/B/A	1	Xenograft	197913392	197262276	186,692,968(94.3)	133,482,477(67.4)	53,210,491(26.9)
V1/xeno/C/A	1	Xenograft	209081356	208307031	197,241,058(94.3)	139,398,843(66.7)	57,842,215(27.7)
V2/met	2	Patient_tissue	333683396	333441019	294,016,477(88.1)	237,085,912(71.1)	56,930,565(17.1)
V2/xeno/A	2	Xenograft	265098030	263368263	250,798,424(94.6)	195,872,299(73.9)	54,926,125(20.7)
V2/xeno/A/A1	2	Xenograft	195803564	195159940	184,711,758(94.3)	132,664,537(67.8)	52,047,221(26.6)
V2/xeno/A/A2	2	Xenograft	196839358	196110068	184,737,903(93.9)	137,221,445(69.7)	47,516,458(24.1)
V2/xeno/A/B	2	Xenograft	199942174	199258997	186,787,559(93.4)	145,003,511(72.5)	41,784,048(20.9)
