# Supplementary material for: Mutational Landscapes of Sequential Prostate Metastases and Matched Patient Derived Xenografts during Enzalutamide Therapy
Source: PLoS One. 2015 Dec 22;10(12):e0145176. doi: 10.1371/journal.pone.0145176 (PMC4687867; doi:10.1371/journal.pone.0145176)
Supplement: S3 Table — (XLSX) [file pone.0145176.s011.xlsx]

## Sheet: Sheet1
Supplementary Table S3: Whole exome sequencing reads classification of 10 patient derived xenografts.
Sample_ID	graft	host	both	neither	ambiguous
V1/xeno/A/A	226028878	6703580	90954	2869698	1407328
V1/xeno/A	175800372	29693362	109408	3313348	1476552
V1/xeno/B/A	259072522	2253354	61982	3077120	1714514
V1/xeno/B	339579576	10535032	118114	9430308	2384536
V1/xeno/C/A	311410360	3437422	98780	2307646	1991216
V1/xeno/C	263851606	1537176	66038	2640110	1600224
V2/xeno/A/A1	231682674	2221254	82336	2800250	1398460
V2/xeno/A/A2	299676112	9360960	130576	2569798	1933136
V2/xeno/A/B	225343966	28566852	145470	2884072	1773280
V2/xeno/A	260079530	60104158	208860	10488920	2501174
