# Supplementary material for: Mutational Landscapes of Sequential Prostate Metastases and Matched Patient Derived Xenografts during Enzalutamide Therapy
Source: PLoS One. 2015 Dec 22;10(12):e0145176. doi: 10.1371/journal.pone.0145176 (PMC4687867; doi:10.1371/journal.pone.0145176)
Supplement: S4 Table — (XLSX) [file pone.0145176.s012.xlsx]

## Sheet: Sheet1
Supplementary Table S4: RNA-seq reads classification of 10 patient derived xenografts.
Sample_ID	graft	host	both	neither	ambiguous
V1/xeno/A/A	150570490	4364172	4785950	3966204	374574
V1/xeno/A	160653996	33123006	3943848	3661144	894188
V1/xeno/B/A	188383500	3005940	3983098	5194584	352210
V1/xeno/B	269761072	7164436	14103132	6658596	1123346
V1/xeno/C/A	197948390	2366912	5350516	5447934	334516
V1/xeno/C	245045214	1839368	6987228	6446454	419466
V2/xeno/A/A1	185751272	11558094	4222942	5467556	361794
V2/xeno/A/A2	185375668	6204848	5961198	5135672	366820
V2/xeno/A/B	185146396	6141942	9580030	4780662	435086
V2/xeno/A	244168018	22536280	13718014	6021706	1190292
	2012804016	98304998	72635956	52780512	5852292
