# Supplementary material for: Mutational Landscapes of Sequential Prostate Metastases and Matched Patient Derived Xenografts during Enzalutamide Therapy
Source: PLoS One. 2015 Dec 22;10(12):e0145176. doi: 10.1371/journal.pone.0145176 (PMC4687867; doi:10.1371/journal.pone.0145176)
Supplement: S5 Table — Reads supporting reference allele and mutant allele are shown for both the WES and RNAseq data. Gene name (codon change) are provided. (XLSX) [file pone.0145176.s013.xlsx]

## Sheet: Sheet1
	ERBB3		TP53
	c.3670T>C		c.763A>T
	p.Tyr1224His		p.Ile255Phe
Sample_ID	WES	RNAseq	WES	RNAseq
V1/met	183,12	248,1	11,15	26273
V1/xeno/A	113,0	22,0	6,8	0,43
V1/xeno/B	166,0	378,1	10,22	1576
V1/xeno/C	121,0	682,0	0,20	1842
V1/xeno/A/A	122,0	105,0	0,19	0,223
V1/xeno/B/A	120,0	412,0	0,8	1526
V1/xeno/C/A	126,0	415,0	1,15	0,694
V2/met	213,0	44,0	16,13	11,0
V2/xeno/A	109,0	315,0	4,6	7546
V2/xeno/A/A1	125,0	185,0	0,9	2679
V2/xeno/A/A2	117,0	237,0	0,16	0,575
V2/xeno/A/B	91,0	202,1	0,31	1472
