# Supplementary material for: Mutational Landscapes of Sequential Prostate Metastases and Matched Patient Derived Xenografts during Enzalutamide Therapy
Source: PLoS One. 2015 Dec 22;10(12):e0145176. doi: 10.1371/journal.pone.0145176 (PMC4687867; doi:10.1371/journal.pone.0145176)
Supplement: S6 Table — (XLSX) [file pone.0145176.s014.xlsx]

## Sheet: Sheet1
Supplementary Table 6: Copy number variation (CNV) in clinically relevant genes.
Sample_ID	Chrom	Segment Start	Segment Stop	Number of Exome Capture Probes in the Segment	Log2(Ratio)	Gene	Gene Strand
V1/met	8	37553240	38458694	888	1.3012	FGFR1	-
V1/xeno/A	8	37553240	38458694	888	1.3785	FGFR1	-
V1/xeno/B	8	37553240	38458694	890	1.5592	FGFR1	-
V1/xeno/C	8	38176411	38458694	176	1.5743	FGFR1	-
V1/xeno/A/A	8	37553240	38458694	888	1.5576	FGFR1	-
V1/xeno/B/A	8	37554998	38458694	879	1.6175	FGFR1	-
V1/xeno/C/A	8	37553240	38458694	890	1.5233	FGFR1	-
V2/met	8	37553240	38458694	888	1.2458	FGFR1	-
V2/xeno/A	8	37553240	38458694	889	1.3751	FGFR1	-
V2/xeno/A/A1	8	37553240	38458694	888	1.6054	FGFR1	-
V2/xeno/A/A2	8	37553240	38458694	889	1.5909	FGFR1	-
V2/xeno/A/B	8	37553240	38458694	888	1.5346	FGFR1	-
V1/met	X	65817864	66950280	158	3.3979	AR	+
V1/xeno/A	X	65817864	66950280	158	3.7657	AR	+
V1/xeno/B	X	65817864	66950280	158	3.8473	AR	+
V1/xeno/C	X	65817864	66950280	158	4.312	AR	+
V1/xeno/A/A	X	66764478	66950280	142	4.1825	AR	+
V1/xeno/B/A	X	65817864	66950280	158	4.2441	AR	+
V1/xeno/C/A	X	66764478	66950280	142	4.2166	AR	+
V2/met	X	65817864	66950280	158	3.3707	AR	+
V2/xeno/A	X	65817864	66950280	158	3.6091	AR	+
V2/xeno/A/A1	X	66764478	66950280	142	4.0883	AR	+
V2/xeno/A/A2	X	65817864	66950280	158	4.0176	AR	+
V2/xeno/A/B	X	65817864	66950280	141	3.8252	AR	+
