# Supplementary material for: Mutational Landscapes of Sequential Prostate Metastases and Matched Patient Derived Xenografts during Enzalutamide Therapy
Source: PLoS One. 2015 Dec 22;10(12):e0145176. doi: 10.1371/journal.pone.0145176 (PMC4687867; doi:10.1371/journal.pone.0145176)
Supplement: S7 Table — Number of paired-end reads supporting the fusion. (XLSX) [file pone.0145176.s015.xlsx]

## Sheet: Sheet1
Supplementary Table 7: TMPRSS2 encompassed fusions. Number of paired-end reads supporting the fusion.
Sample_ID	ETV4-TMPRSS2	TRIP4-TMPRSS2	PNPO-TMPRSS2
V1/met	2	18	7
V1/xeno/A	1	4	1
V1/xeno/B	4	29	13
V1/xeno/C	3	9	19
V1/xeno/A/A	6	9	18
V1/xeno/B/A	5	32	21
V1/xeno/C/A	4	28	26
V2/met	0	0	0
V2/xeno/A	11	47	25
V2/xeno/A/A1	1	34	18
V2/xeno/A/A2	2	14	8
V2/xeno/A/B	1	22	19
