# Supplementary material for: Mutational Landscapes of Sequential Prostate Metastases and Matched Patient Derived Xenografts during Enzalutamide Therapy
Source: PLoS One. 2015 Dec 22;10(12):e0145176. doi: 10.1371/journal.pone.0145176 (PMC4687867; doi:10.1371/journal.pone.0145176)
Supplement: S8 Table — DEGs were defined as those genes with RPKM fold change > 2 or < 0.5. (XLSX) [file pone.0145176.s016.xlsx]

## Sheet: Table_S8
Supplementary Table 8: Differentially expressed genes (DEG) between patient tumor tissue before and after treatment (i.e. Visit 1 vs Visit 2). DEGs were defined as those genes with RPKM fold change > 2 or < 0.5.
GeneSymbol	V2/Met (RPKM)	V1/Met(RPKM)	V2V_vs_V1N(FoldChange)	Direction
SMYD2	266.34	8.94846	29.7637	Up
TRIB1	130.926	16.2893	8.03754	Up
RPPH1	99.1444	12.9039	7.68327	Up
NDUFS6	365.421	47.6639	7.66661	Up
NENF	141.475	18.6087	7.60265	Up
ATP5J2	391.437	53.2047	7.35718	Up
MVD	44.4259	6.06637	7.32331	Up
SNRNP35	62.0909	9.06199	6.8518	Up
NDUFA3	163.914	24.4955	6.69158	Up
CST3	1058.13	159.264	6.64389	Up
SAT1	735.086	117.889	6.23538	Up
TCIRG1	58.6978	9.50371	6.1763	Up
IFI30	235.22	38.6812	6.08099	Up
UQCRQ	349.631	58.1368	6.01393	Up
GTF3C6	104.073	17.9468	5.799	Up
DUSP22	27.6807	4.80134	5.7652	Up
NUDT1	38.7522	6.77714	5.71808	Up
MNF1	129.625	23.5375	5.50714	Up
NDUFC1	72.4364	13.2764	5.45602	Up
NDUFB2	488.735	89.6997	5.44857	Up
EBP	148.52	27.4232	5.41585	Up
COMMD4	55.6094	10.3893	5.35255	Up
COX5A	153.554	28.778	5.33583	Up
BLVRA	53.5564	10.0563	5.32567	Up
ETFA	91.0609	17.653	5.15839	Up
POLR2L	239.622	47.7396	5.01935	Up
HSPA4	52.7765	10.6628	4.94957	Up
SHFM1	477.442	97.1469	4.91464	Up
ECI2	96.8662	19.7605	4.90201	Up
ARPC1A	103.736	21.1898	4.89557	Up
ATP5I	604.82	123.769	4.88667	Up
SNRPF	228.725	47.2466	4.84108	Up
HSD17B10	174.998	36.9809	4.73212	Up
COX6B1	486.791	102.921	4.72976	Up
NDUFB11	248.858	52.782	4.71482	Up
MRPL51	278.532	59.2072	4.70436	Up
COX14	116.046	24.8932	4.66176	Up
HSPB1	318.95	68.8602	4.63185	Up
PPIA	635.215	138.178	4.59707	Up
RFC2	20.1878	4.45392	4.53259	Up
PPCDC	9.57085	2.11518	4.52484	Up
COX4I1	548.484	121.498	4.51435	Up
IMP3	53.6593	12.0939	4.43691	Up
ESD	324.414	74.0855	4.37891	Up
ATP5L	180.705	41.2671	4.3789	Up
C7orf59	268.495	62.7154	4.28117	Up
ARPC1B	73.962	17.2829	4.27949	Up
EIF3K	230.029	53.8108	4.27478	Up
SMS	173.411	41.098	4.21945	Up
CERS4	144.176	34.2262	4.21244	Up
ACAA1	46.8714	11.2675	4.1599	Up
HSPA1A	51.5704	12.4683	4.13614	Up
MRPL36	117.503	28.4367	4.13208	Up
CPSF4	24.6369	6.01479	4.09606	Up
TMSB4X	2168.91	532.152	4.07574	Up
FIS1	249.334	61.1786	4.07551	Up
HMGB2	125.562	30.9641	4.05508	Up
C9orf16	54.8681	13.5607	4.0461	Up
SLC25A37	54.4462	13.4705	4.04189	Up
LOC550643	86.9022	21.5067	4.04071	Up
AP2S1	86.6	21.5431	4.01986	Up
ACSL1	94.5963	23.801	3.97447	Up
CD68	64.9898	16.3745	3.96898	Up
TAGLN	99.1013	24.9752	3.96799	Up
CHMP2A	135.103	34.3028	3.93855	Up
CSTB	165.105	42.0301	3.92826	Up
NOP56	187.037	47.6903	3.9219	Up
NANS	200.51	51.6011	3.88577	Up
COPS6	91.557	24.0773	3.80263	Up
TMSB10	1513.61	405.309	3.73446	Up
SF3B5	169.001	45.5826	3.70757	Up
SDHA	58.6077	16.0317	3.65574	Up
ACSS1	62.1135	17.0084	3.65193	Up
NEDD8	181.091	49.6957	3.64399	Up
DBI	217.907	60.0947	3.62606	Up
ATP5H	525.627	145.052	3.62371	Up
NDUFB1	310.419	85.9745	3.61059	Up
MGST2	132.08	36.5917	3.60956	Up
RPL36AL	713.243	199.32	3.57838	Up
APRT	235.324	65.8382	3.57428	Up
NDUFA2	174.798	48.9332	3.57218	Up
VDAC1	145.711	40.9668	3.55681	Up
TPI1	328.419	92.4683	3.55169	Up
COX17	285.856	80.7231	3.54119	Up
SEC61G	371.447	104.951	3.53924	Up
RPS12	2851.67	808.804	3.52579	Up
POLR2J	34.4598	9.78633	3.52122	Up
COMMD1	41.2066	11.7175	3.51667	Up
CD63	767.202	221.157	3.46904	Up
NOP10	148.951	43.0758	3.45788	Up
MRPS21	86.0189	24.9425	3.44869	Up
RHBDD2	31.7668	9.24722	3.43528	Up
MYL6	1329.21	387.352	3.43154	Up
BLOC1S1	35.5378	10.3899	3.42041	Up
C7orf44	31.3742	9.21466	3.40482	Up
NDUFB9	433.152	127.246	3.40406	Up
SPPL2A	23.9474	7.04156	3.40087	Up
ATP5G2	264.846	78.6824	3.36602	Up
GSTK1	89.9931	26.7604	3.36293	Up
MDH2	147.684	44.0676	3.3513	Up
TRAPPC2L	75.3787	22.5539	3.34217	Up
ATP6V1F	124.95	37.6004	3.3231	Up
CPSF3	21.6389	6.5453	3.30602	Up
HEBP2	89.4602	27.0925	3.30203	Up
NDUFB3	118.915	36.1033	3.29374	Up
MCM3	24.194	7.35495	3.28949	Up
THOC7	52.4617	16.0527	3.26809	Up
GORASP1	22.8317	6.98972	3.26647	Up
SDF2L1	54.2683	16.6209	3.26507	Up
FH	72.3684	22.1984	3.26007	Up
PSMA4	149.283	45.8692	3.25454	Up
ZNHIT1	71.6064	22.037	3.24937	Up
BHLHE40	28.0505	8.64772	3.24369	Up
MCM7	51.8788	16.0375	3.23485	Up
MTCH2	36.4666	11.283	3.23199	Up
LAMTOR2	96.7974	30.0672	3.21936	Up
TUBA1B	253.822	79.0418	3.21124	Up
KPNA2	56.519	17.6484	3.2025	Up
TMEM147	100.902	31.5821	3.19491	Up
REEP5	116.733	36.727	3.17839	Up
COX7A2	334.206	105.263	3.17495	Up
MGST3	108.929	34.3826	3.16814	Up
ABCF1	24.4854	7.74361	3.16201	Up
DDB2	13.8533	4.39389	3.15285	Up
CXorf26	31.2551	9.92724	3.14842	Up
ATP5B	372.416	118.352	3.14668	Up
SEPW1	192.438	61.3634	3.13605	Up
HN1	106.932	34.2817	3.1192	Up
POR	28.2846	9.07164	3.11792	Up
FKBP11	51.93	16.6663	3.11587	Up
PSMB1	310.7	100.18	3.10141	Up
PDHA1	43.8908	14.1965	3.09166	Up
ZRSR2	14.5112	4.69825	3.08864	Up
SNHG5	216.307	70.0335	3.08863	Up
ASL	20.0254	6.49302	3.08414	Up
C14orf2	189.282	61.4983	3.07785	Up
ATOX1	146.154	47.8237	3.0561	Up
MALSU1	40.4104	13.226	3.05538	Up
LSM2	48.4662	15.8675	3.05443	Up
NDUFA4	169.489	55.6423	3.04605	Up
TCEB2	306.976	100.865	3.04344	Up
PSMD6	50.4682	16.5872	3.04259	Up
RDH11	80.9408	26.6598	3.03606	Up
SUB1	118.536	39.2103	3.02308	Up
PRDX4	309.615	102.51	3.02034	Up
CTSB	125.925	41.7146	3.01872	Up
NDUFA1	412.898	137.09	3.01188	Up
CSNK2B	107.177	35.6076	3.00994	Up
NDUFS3	95.6618	31.8249	3.00588	Up
UQCRC1	122.869	40.9564	2.99999	Up
WBSCR22	53.72	17.9168	2.9983	Up
PDCD5	149.665	49.9471	2.99646	Up
SRPK2	17.9269	6.00174	2.98694	Up
ORMDL2	28.2862	9.49097	2.98033	Up
CCDC56	120.744	40.5625	2.97675	Up
NQO2	33.3686	11.2189	2.97433	Up
ACTB	897.69	302.266	2.96986	Up
TACO1	23.0482	7.76407	2.96858	Up
PSMC3	86.9164	29.283	2.96816	Up
UQCR10	155.737	52.484	2.96733	Up
AGA	18.7893	6.3359	2.96553	Up
SSBP1	70.5961	23.8272	2.96283	Up
ANXA2	224.854	75.9341	2.96118	Up
NDUFA12	151.156	51.2064	2.9519	Up
HLA-DMB	28.6411	9.72652	2.94464	Up
CDC42SE2	16.1507	5.49789	2.93762	Up
DHRSX	11.5219	3.94178	2.92302	Up
DHRSX	11.5219	3.94178	2.92302	Up
DCXR	276.048	94.6078	2.91782	Up
RPS26	836.575	286.794	2.91699	Up
C7orf73	23.0983	7.92443	2.91483	Up
POLR2I	39.2856	13.5775	2.89344	Up
SARNP	58.3566	20.2025	2.88858	Up
EIF3B	79.0996	27.4745	2.87902	Up
HINT1	495.646	172.837	2.86771	Up
PDHB	36.5521	12.747	2.8675	Up
MAN2C1	19.523	6.81078	2.86649	Up
NOP2	18.169	6.34641	2.86289	Up
ATF5	18.1601	6.34376	2.86268	Up
MRPS12	31.4476	10.9978	2.85944	Up
MKKS	43.5343	15.2504	2.85464	Up
UQCRFS1	90.2597	31.6549	2.85137	Up
POLD2	73.8536	25.9403	2.84706	Up
TFPT	18.392	6.4756	2.84021	Up
CCDC72	542.028	191.342	2.83277	Up
EIF3H	399.076	141.397	2.82238	Up
FKBP1A	216.567	76.8143	2.81935	Up
DYNLL1	192.132	68.9013	2.7885	Up
FDPS	95.5928	34.3826	2.78027	Up
CHCHD2	352.127	126.698	2.77926	Up
ECHS1	133.118	47.9071	2.77866	Up
MRPS9	34.7374	12.5227	2.77396	Up
KRTCAP2	204.04	73.6645	2.76985	Up
EIF3F	123.424	44.6488	2.76433	Up
C15orf17	20.9657	7.59238	2.76142	Up
PFDN2	99.102	36.0244	2.75097	Up
GTPBP6	39.5402	14.3791	2.74984	Up
GTPBP6	39.5402	14.3791	2.74984	Up
SOD1	554.567	201.727	2.7491	Up
MRPL52	47.9268	17.4792	2.74194	Up
ARF5	143.828	52.4817	2.74053	Up
TMEM160	16.2682	5.9476	2.73525	Up
ATP5E	575.863	210.918	2.73028	Up
CCDC167	53.0969	19.4557	2.72912	Up
CCT5	79.8166	29.3022	2.72391	Up
SORD	99.0806	36.4409	2.71894	Up
PSMB10	56.3955	20.7619	2.7163	Up
WDR46	24.8922	9.17663	2.71256	Up
TIMM23	60.6359	22.4131	2.70538	Up
LRRFIP2	11.5547	4.27641	2.70196	Up
CALM1	64.9773	24.058	2.70086	Up
SLC25A3	274.198	101.729	2.69538	Up
SUCLG2	18.1706	6.74164	2.69528	Up
PSMD7	101.638	37.7806	2.69021	Up
RPL27A	241.951	90.043	2.68706	Up
GSTO1	65.3203	24.3547	2.68204	Up
ZNF330	22.4426	8.36899	2.68164	Up
SRA1	24.2704	9.07375	2.67479	Up
COX4NB	13.5402	5.063	2.67435	Up
CNPY2	105.851	39.8426	2.65674	Up
TMEM120A	22.2833	8.40762	2.65037	Up
POP7	46.8218	17.6765	2.64881	Up
NOTCH2NL	16.2404	6.13657	2.64649	Up
CAMKK2	31.5029	11.9083	2.64546	Up
PEPD	14.3472	5.43499	2.63978	Up
UFC1	124.656	47.3647	2.63184	Up
SERTAD1	17.7612	6.7636	2.62599	Up
METTL7A	17.135	6.53157	2.62342	Up
SKP1	163.945	62.6087	2.61857	Up
POP4	16.1786	6.18816	2.61445	Up
PFDN6	62.0837	23.9347	2.59387	Up
VAMP8	117.592	45.4087	2.58963	Up
CINP	24.3034	9.38718	2.589	Up
FTSJ2	19.7394	7.63698	2.58471	Up
SNHG15	61.7842	23.9209	2.58285	Up
TMEM208	77.9139	30.1773	2.58187	Up
SERPINB6	90.6258	35.1332	2.57949	Up
STRA13	174.24	67.7034	2.57357	Up
PEBP1	326.555	126.965	2.57201	Up
EIF2B2	18.3266	7.12719	2.57136	Up
ITGB1BP1	27.4357	10.675	2.57009	Up
PTRHD1	83.2302	32.4531	2.56463	Up
ZNF622	29.7148	11.5883	2.5642	Up
PTRH2	100.101	39.0985	2.56021	Up
PIEZO1	50.86	19.8862	2.55756	Up
HNRNPAB	76.3761	29.8777	2.55629	Up
ENSA	79.844	31.2472	2.55524	Up
TST	43.6604	17.1016	2.55299	Up
PDLIM7	18.1186	7.10601	2.54976	Up
TCP1	75.2184	29.5048	2.54936	Up
NDUFB8	90.9972	35.698	2.54909	Up
RGS10	91.7072	36.0452	2.54423	Up
MRPL18	65.4213	25.7139	2.5442	Up
FDFT1	43.2091	17.0104	2.54016	Up
BUD31	49.5648	19.5641	2.53345	Up
UXT	111.919	44.2045	2.53185	Up
CCT6A	79.7292	31.524	2.52916	Up
DYNLT1	130.516	51.6728	2.52582	Up
TAF1C	17.9733	7.13756	2.51812	Up
TUBA1C	117.617	46.7697	2.51481	Up
TSR2	46.4482	18.5213	2.50783	Up
COTL1	32.8096	13.1549	2.4941	Up
CUTA	112.488	45.1156	2.49332	Up
RNASET2	65.7441	26.3874	2.4915	Up
LPCAT1	28.9806	11.6329	2.49127	Up
PDCD2	17.9591	7.20994	2.49089	Up
PA2G4	49.3278	19.8932	2.47963	Up
FBL	107.736	43.5315	2.4749	Up
FTL	1420.85	575.625	2.46836	Up
TOMM7	354.473	143.709	2.4666	Up
GUSB	28.9425	11.734	2.46656	Up
PTP4A2	45.2869	18.3819	2.46366	Up
ABCF2	10.1057	4.10904	2.45939	Up
ATP5G3	72.4972	29.5439	2.45388	Up
FAH	15.9416	6.51017	2.44873	Up
WDR61	40.3692	16.4867	2.44859	Up
C12orf44	33.3658	13.6366	2.44679	Up
HMGN3	60.8009	24.8569	2.44604	Up
PDCD4	47.458	19.4033	2.44588	Up
AP3S1	54.6113	22.3301	2.44564	Up
ANAPC11	109.806	45.1386	2.43264	Up
ACP2	19.0628	7.85648	2.42638	Up
ADI1	87.8629	36.2171	2.42601	Up
UBE2S	46.5484	19.2709	2.41547	Up
CWC15	50.102	20.7784	2.41125	Up
RPS19	1691.19	701.952	2.40926	Up
TMED3	209.164	86.9058	2.40679	Up
ETHE1	15.922	6.61635	2.40647	Up
HIGD2A	101.469	42.2116	2.40382	Up
BAX	27.2313	11.3509	2.39903	Up
HSBP1	93.1715	38.8754	2.39667	Up
PSMC5	157.198	65.6003	2.3963	Up
RBM6	60.8016	25.3917	2.39455	Up
NDUFA6	92.2715	38.5814	2.39161	Up
SYAP1	35.3283	14.7765	2.39084	Up
CDKN1A	24.1237	10.1185	2.38411	Up
COX7A2L	77.9906	32.8004	2.37774	Up
GPKOW	14.3947	6.05828	2.37604	Up
COX5B	352.713	148.592	2.37371	Up
EEF1B2	443.427	186.94	2.37203	Up
CHCHD10	78.0977	32.948	2.37033	Up
EIF3I	132.36	55.845	2.37012	Up
YWHAH	49.8234	21.04	2.36803	Up
UBL5	438.801	185.799	2.3617	Up
MRPL33	143.072	60.5953	2.3611	Up
IDH2	56.3285	23.8747	2.35934	Up
UBE2G2	36.4824	15.4709	2.35814	Up
NDUFS8	91.5936	38.8505	2.35759	Up
RNF145	26.5237	11.2578	2.35603	Up
ZMAT2	76.6518	32.5478	2.35505	Up
CCT3	171.883	72.9851	2.35504	Up
CHMP4A	61.6507	26.1938	2.35364	Up
IAH1	42.5517	18.1061	2.35014	Up
PAF1	26.4476	11.2772	2.34524	Up
DDX56	35.9457	15.3746	2.33799	Up
BRI3	64.0791	27.4108	2.33773	Up
ABHD14B	35.0943	15.037	2.33386	Up
FRG1	33.1314	14.209	2.33171	Up
PSMD8	108.056	46.3946	2.32907	Up
C19orf79	175.579	75.6554	2.32077	Up
AP1S1	42.6013	18.3654	2.31965	Up
SAT2	69.1356	29.8528	2.31588	Up
IDI1	26.2072	11.3275	2.3136	Up
PLDN	8.84158	3.83788	2.30377	Up
MRPS27	26.394	11.4597	2.3032	Up
ANXA11	38.6433	16.78	2.30294	Up
LINC00493	178.64	77.8211	2.29552	Up
IDH1	95.1263	41.5047	2.29194	Up
C7orf50	35.2543	15.4003	2.2892	Up
MRPL27	147.705	64.5619	2.2878	Up
RDBP	41.1831	18.0031	2.28756	Up
CHCHD3	22.933	10.0292	2.28662	Up
FAM207A	26.3569	11.5608	2.27985	Up
UBA52	269.889	118.396	2.27955	Up
ATP6V1B2	32.2145	14.1432	2.27774	Up
C11orf31	96.6584	42.4744	2.27568	Up
MRPS11	34.2706	15.0642	2.27497	Up
MRPS5	40.2659	17.7105	2.27357	Up
NAA10	74.5248	32.788	2.27293	Up
PFDN5	574.648	252.87	2.27251	Up
PSMD4	137.779	60.6535	2.27157	Up
FHOD1	21.1342	9.30741	2.27068	Up
ATP5O	292.382	129.059	2.26549	Up
SNX2	31.1177	13.7369	2.26526	Up
GPI	51.2764	22.6838	2.26049	Up
SERF2	131.695	58.2782	2.25976	Up
NASP	28.6091	12.6717	2.25772	Up
CTSZ	209.361	92.761	2.25699	Up
MFSD5	17.2146	7.63026	2.2561	Up
MPI	15.3784	6.82439	2.25344	Up
ERP29	197.058	87.5823	2.24997	Up
PCNA	80.1357	35.6169	2.24993	Up
POLR3K	30.723	13.6564	2.24971	Up
PSMD9	26.0123	11.5787	2.24656	Up
KARS	60.3025	26.8442	2.24639	Up
GPX1	142.993	63.8773	2.23856	Up
PDAP1	37.2691	16.6948	2.23238	Up
NDUFA11	46.4615	20.848	2.22858	Up
OST4	279.797	125.759	2.22486	Up
SNRPE	98.8347	44.6073	2.21566	Up
LOC100507246	55.1558	24.9012	2.21499	Up
MLH1	14.1724	6.40381	2.21311	Up
GARS	31.2377	14.12	2.21229	Up
CYC1	174.646	79.0055	2.21056	Up
ARPC3	321.769	145.626	2.20956	Up
PRPF31	25.2598	11.433	2.20938	Up
NACA	247.196	111.899	2.20911	Up
INSIG1	15.4743	7.02667	2.20222	Up
NSUN5	11	5.00349	2.19846	Up
DSTN	277.489	126.493	2.19371	Up
CACYBP	36.3672	16.5975	2.19113	Up
USMG5	110.765	50.5929	2.18935	Up
DEXI	23.7832	10.8975	2.18244	Up
ITPA	72.6373	33.2828	2.18243	Up
SNF8	45.7824	20.9819	2.182	Up
2014-03-02	16.1884	7.42702	2.17967	Up
MYEOV2	46.3078	21.2493	2.17926	Up
PPP2R5A	11.0996	5.09904	2.17679	Up
PCCB	31.5064	14.4861	2.17495	Up
HLA-A	297.774	136.998	2.17356	Up
ZNRD1	25.2997	11.6657	2.16873	Up
BLVRB	79.3837	36.655	2.1657	Up
IK	92.2427	42.6425	2.16316	Up
AHSA1	77.5835	35.8892	2.16175	Up
GLA	20.8509	9.65695	2.15917	Up
DSCR3	9.52276	4.41062	2.15905	Up
LRPPRC	19.8869	9.21132	2.15896	Up
BAK1	9.37329	4.35008	2.15474	Up
PPIF	22.2391	10.3259	2.15373	Up
GLB1	21.9184	10.1909	2.15077	Up
CRIP1	127.088	59.1117	2.14997	Up
NDUFB7	240.491	112.698	2.13395	Up
ARPC5L	64.0648	30.0733	2.13029	Up
CYCS	31.575	14.8507	2.12615	Up
TMEM111	71.4871	33.6591	2.12385	Up
COL18A1	44.0845	20.7735	2.12215	Up
TALDO1	156.369	73.7928	2.11903	Up
SLC26A6	16.7858	7.92551	2.11795	Up
GAPDH	1086.04	514.167	2.11224	Up
SDHAF1	17.8977	8.48664	2.10892	Up
CSK	11.7389	5.5715	2.10695	Up
CFDP1	32.5687	15.4588	2.10682	Up
TAF15	81.5345	38.7428	2.10451	Up
GADD45GIP1	116.08	55.1955	2.10308	Up
LYAR	10.4877	4.98913	2.10212	Up
MRPL14	98.3818	46.9359	2.09609	Up
NUTF2	56.2468	26.8981	2.09111	Up
R3HDM4	37.7398	18.0518	2.09064	Up
FAM96B	59.7261	28.6007	2.08827	Up
IFITM2	110.634	52.9797	2.08824	Up
RPLP1	3118.66	1496.31	2.08423	Up
COX6A1	665.467	319.423	2.08334	Up
PPM1B	8.42469	4.04806	2.08117	Up
UBB	660.977	317.893	2.07924	Up
NOL7	49.7059	23.911	2.07879	Up
ATP6V0D1	40.6223	19.5613	2.07667	Up
ZNF580	22.9961	11.0792	2.07561	Up
RBM42	26.872	12.9856	2.06937	Up
PPP2CA	45.8707	22.1849	2.06765	Up
EXOSC7	28.1469	13.6407	2.06344	Up
HPCAL1	15.6635	7.59894	2.06128	Up
H2AFZ	146.435	71.0977	2.05964	Up
TBCA	150.809	73.238	2.05916	Up
RPS3A	3070.15	1491.03	2.05907	Up
SNRPB	140.162	68.226	2.05438	Up
ANAPC7	32.0348	15.6045	2.05292	Up
DDRGK1	87.9837	42.8936	2.05121	Up
TRAPPC12	16.3683	7.99621	2.047	Up
SNRPG	189.85	92.7572	2.04674	Up
CERS5	29.4692	14.4033	2.04601	Up
PRR13	62.5015	30.5574	2.04538	Up
PSMC2	33.1557	16.2813	2.03642	Up
TMEM14B	61.5993	30.2524	2.03618	Up
SNRNP25	37.4272	18.3897	2.03522	Up
RWDD1	45.654	22.4371	2.03476	Up
ROMO1	154.17	75.8	2.0339	Up
NDUFA13	459.784	226.171	2.0329	Up
ATP6V0E1	243.992	120.24	2.02921	Up
EMG1	29.0379	14.3111	2.02905	Up
S100A6	199.645	98.4073	2.02876	Up
NDUFAB1	174.962	86.2896	2.02761	Up
LGALS1	440.263	217.184	2.02715	Up
STX8	24.4862	12.0855	2.02608	Up
RPS16	1275.95	630.512	2.02367	Up
HSD17B4	107.698	53.2342	2.02311	Up
MAP4K4	17.2365	8.521	2.02283	Up
ZBED1	9.9435	4.9199	2.02108	Up
ZBED1	9.9435	4.9199	2.02108	Up
BZW2	33.6842	16.6957	2.01754	Up
MRPL32	77.9675	38.6879	2.01529	Up
NDUFS5	240.716	119.456	2.0151	Up
NUDT5	19.4353	9.64837	2.01436	Up
NDUFS2	65.133	32.3497	2.0134	Up
PILRB	77.723	38.6057	2.01325	Up
SERTAD3	15.5669	7.73646	2.01215	Up
APOA1BP	138.588	69.0221	2.00788	Up
MRPL28	57.9988	28.8923	2.00741	Up
HMGN1	174.268	86.835	2.00688	Up
ZNF394	6.72715	3.35335	2.0061	Up
POLE4	67.2601	33.5497	2.00479	Up
RPS28	1888.83	943.571	2.00179	Up
IFI6	47.974	1055.01	0.0454727	Down
BST2	33.837	688.456	0.0491491	Down
IFI44	21.7706	239.452	0.0909183	Down
ISG15	66.5718	663.974	0.100263	Down
ADAM10	5.23345	48.0624	0.108889	Down
GALNT2	5.95434	53.6963	0.110889	Down
GLO1	65.225	585.649	0.111372	Down
STAT1	11.8325	102.779	0.115125	Down
IKBKB	8.81091	65.3538	0.134819	Down
CPT1A	4.89207	35.8138	0.136597	Down
TYMP	9.9251	69.8795	0.142032	Down
PSIP1	6.90029	47.4125	0.145537	Down
APP	27.7347	172.199	0.161062	Down
IFITM1	57.3295	353.852	0.162015	Down
IRF9	14.8263	91.3054	0.162381	Down
IRF7	8.85646	52.3199	0.169275	Down
MXI1	2.12707	12.3214	0.172632	Down
PROSC	5.25147	29.5382	0.177786	Down
PARP10	17.8527	98.5947	0.181072	Down
MSN	24.1683	129.236	0.187008	Down
HIST1H2AC	18.9249	97.6972	0.19371	Down
PARP4	5.57849	28.3126	0.197032	Down
NPTN	35.5388	174.881	0.203217	Down
HSD17B11	11.8567	56.8406	0.208596	Down
CCNI	13.5488	63.5314	0.213261	Down
ASH2L	7.22553	33.7134	0.214322	Down
IL6ST	5.27453	24.2273	0.21771	Down
SH3GLB2	34.6364	158.196	0.218947	Down
ACBD3	7.06052	32.1475	0.219629	Down
TCEA1	11.3069	51.4571	0.219735	Down
DTX3L	7.68633	34.2436	0.22446	Down
MEAF6	9.65347	42.8424	0.225325	Down
STAG2	6.14446	25.9975	0.236348	Down
CLK1	26.3082	109.153	0.241021	Down
HYOU1	13.3679	54.7356	0.244226	Down
ATP2C1	16.8955	69.1036	0.244495	Down
TP53INP1	5.88692	24.0285	0.244997	Down
CHMP5	19.3119	76.815	0.251408	Down
PKN1	12.2412	47.7029	0.256612	Down
RYK	15.3047	59.536	0.257067	Down
RBM39	60.9617	230.494	0.264483	Down
PCMTD1	7.88556	29.3714	0.268478	Down
DR1	5.23139	19.3969	0.269702	Down
AUH	3.01061	10.899	0.276228	Down
POLB	13.8916	49.5659	0.280266	Down
USP1	3.62798	12.866	0.281982	Down
H1F0	46.9106	166.018	0.282563	Down
NUMA1	24.2133	85.0591	0.284664	Down
SIGMAR1	10.7722	37.6252	0.286304	Down
TPST2	9.04913	31.6054	0.286316	Down
ALDH3A2	7.41883	25.9086	0.286346	Down
LYPLA1	12.6223	43.8223	0.288034	Down
UBXN4	16.2195	56.2874	0.288155	Down
PCMTD2	11.5341	39.6232	0.291096	Down
TMEM63A	9.95936	34.0557	0.292444	Down
DCAF12	5.19487	17.5898	0.295335	Down
KIAA0146	4.78943	16.1923	0.295785	Down
TIA1	19.9583	66.7825	0.298855	Down
TOR1B	6.21767	20.6881	0.300544	Down
ZMPSTE24	12.8849	42.7654	0.301294	Down
PGAM2	5.10289	16.7178	0.305236	Down
SERINC3	17.3267	56.1465	0.308598	Down
OGT	58.5072	187.988	0.311229	Down
MIA3	8.62007	27.6499	0.311758	Down
IDS	7.36375	23.5224	0.313053	Down
DDIT3	22.9879	73.3124	0.313561	Down
BTG1	18.4256	58.7125	0.313827	Down
RNF34	7.74148	24.6046	0.314635	Down
KIAA0494	6.62402	21.0223	0.315096	Down
ABTB1	7.84706	24.7853	0.316602	Down
LOC647979	25.1904	79.2763	0.317754	Down
SCPEP1	17.1751	53.9944	0.318091	Down
ADD3	5.15438	16.138	0.319394	Down
FMR1	6.30842	19.7464	0.319472	Down
ALKBH5	9.26384	28.9299	0.320217	Down
SLC38A2	15.4049	47.9065	0.321562	Down
CPNE1	14.0479	43.6579	0.321772	Down
XPO6	14.0628	43.6455	0.322206	Down
TMED5	4.99662	15.4999	0.322366	Down
FGFR1OP2	5.57886	17.1201	0.325866	Down
SRRM1	11.5271	35.357	0.326019	Down
FURIN	10.2254	31.2298	0.327424	Down
SRSF11	37.8633	114.31	0.331234	Down
NDFIP1	18.2703	55.0619	0.331814	Down
CMPK1	23.1099	69.5909	0.332082	Down
LSM1	16.0982	48.4115	0.332529	Down
CCNL1	31.8531	95.2491	0.334419	Down
HIATL1	7.89576	23.5391	0.335431	Down
KIAA0430	5.34771	15.939	0.33551	Down
CCNG2	10.8323	32.2588	0.335794	Down
LUC7L3	64.7995	192.378	0.336835	Down
KAT2A	38.7778	115.006	0.337182	Down
PLCG1	7.06678	20.925	0.337719	Down
FAM176B	11.1554	32.9308	0.338753	Down
C16orf58	21.8903	64.3244	0.340312	Down
TMEM123	40.4768	118.654	0.341134	Down
NELF	8.2535	24.1327	0.342005	Down
PCF11	6.55552	18.9705	0.345565	Down
IGSF8	15.8078	45.6941	0.345949	Down
ARGLU1	84.7659	244.819	0.34624	Down
CDKN1B	9.31367	26.8768	0.346532	Down
TTC37	6.07691	17.5207	0.346841	Down
TXNRD1	10.1248	29.1672	0.34713	Down
CLK4	11.3353	32.5013	0.348763	Down
YIPF2	17.9108	51.1723	0.350009	Down
UBE2L6	29.3849	83.7266	0.350963	Down
SF3A2	13.0379	37.0722	0.35169	Down
RALBP1	7.62721	21.4898	0.354922	Down
RNF167	23.9659	67.0169	0.35761	Down
KIAA0319L	6.98961	19.5127	0.358208	Down
XPOT	13.0656	36.4684	0.358273	Down
TBC1D15	5.03726	14.0138	0.35945	Down
PRPF40A	6.05932	16.7343	0.36209	Down
TOP1	9.057	24.9736	0.362663	Down
LOC100499177	8.20318	22.5986	0.362995	Down
NT5C2	5.6541	15.5324	0.36402	Down
CPD	8.12827	22.1911	0.366286	Down
GOLGA7	9.67864	26.4183	0.366361	Down
MAP2K7	6.07644	16.5535	0.367078	Down
LYRM5	7.39152	20.1287	0.367213	Down
P4HA1	14.6976	39.9969	0.36747	Down
FNTA	21.4389	58.2614	0.367977	Down
TRAF7	5.10492	13.7883	0.370236	Down
TMCO3	11.9007	32.1411	0.370266	Down
PRPF8	13.8945	37.4586	0.37093	Down
ATXN7L3	8.40128	22.627	0.371294	Down
RBL2	7.26778	19.5606	0.371552	Down
CLDND1	18.1702	48.8377	0.372054	Down
PJA2	6.79713	18.2119	0.373225	Down
NR1H2	5.42062	14.485	0.374223	Down
CUL4B	9.9776	26.6357	0.374595	Down
RIOK3	5.21251	13.8783	0.375588	Down
FKBP8	40.4072	107.353	0.376395	Down
SHC1	20.2115	53.5937	0.377124	Down
C12orf75	6.45065	17.077	0.377739	Down
NFE2L1	19.7501	52.1192	0.378941	Down
DENND5A	7.34073	19.1564	0.383201	Down
SP3	5.61259	14.6241	0.383791	Down
DNM2	13.8169	35.9852	0.383959	Down
SLC1A5	8.64121	22.4944	0.384149	Down
R3HDM2	6.55533	17.0547	0.384371	Down
PIK3IP1	7.32247	19.0458	0.384467	Down
LPAR6	9.43592	24.4215	0.386378	Down
SGSM2	9.90235	25.5992	0.386823	Down
CTDSP2	12.4723	32.2287	0.386995	Down
MAPK8IP3	9.09905	23.3868	0.389069	Down
CXCL16	6.18684	15.8932	0.389275	Down
C20orf111	15.205	38.6457	0.393446	Down
ITM2C	10.1416	25.7095	0.394471	Down
TMUB2	11.4397	28.9549	0.395087	Down
UBE2R2	8.27757	20.9353	0.395388	Down
COMT	13.7567	34.7653	0.395702	Down
USP22	15.6012	39.4122	0.395847	Down
SDF4	22.4699	56.5733	0.397181	Down
LRRC41	12.6508	31.8465	0.397242	Down
CLU	16.9093	42.4775	0.398077	Down
TLN1	6.63259	16.6201	0.39907	Down
SLC25A29	15.4952	38.8013	0.399346	Down
CREBL2	5.57084	13.9286	0.399956	Down
PIGY	39.3177	97.9826	0.401272	Down
TTC14	10.9379	27.1374	0.403058	Down
FBXL3	6.74355	16.7132	0.403486	Down
TMEM205	57.9726	143.463	0.404096	Down
NUDT21	8.83406	21.8172	0.404913	Down
ARRDC2	10.0347	24.7283	0.405796	Down
ADAR	24.243	59.2126	0.409423	Down
C9orf89	11.1461	27.1591	0.410398	Down
TMEM9B	24.067	58.623	0.410538	Down
SNAPC2	5.2619	12.7767	0.411836	Down
NAPRT1	7.73155	18.7259	0.41288	Down
PUM1	6.84472	16.5714	0.413044	Down
KHSRP	10.5405	25.5079	0.413227	Down
ZNF24	8.12337	19.6508	0.413386	Down
ZFAND5	18.4659	44.6583	0.413492	Down
ERGIC2	12.2681	29.642	0.413877	Down
IFITM3	188.911	455.974	0.414303	Down
NME3	76.3851	184.237	0.414602	Down
PAPD4	6.48732	15.6242	0.41521	Down
PLOD1	29.7306	71.2633	0.417194	Down
GIGYF2	3.29817	7.90017	0.417481	Down
EEF2	280.256	671.122	0.417593	Down
TREX1	8.14834	19.4877	0.418127	Down
GGPS1	5.64412	13.4097	0.420899	Down
BSDC1	12.7373	30.0267	0.424199	Down
GPBP1L1	11.9907	28.2645	0.424233	Down
EIF4A2	167.886	394.199	0.425892	Down
PAFAH1B1	9.71794	22.8096	0.426047	Down
SMAD4	4.50432	10.5634	0.426409	Down
TM2D1	9.4499	22.135	0.426922	Down
PRKRIR	9.0142	21.1138	0.426934	Down
SSBP3	8.11293	18.9879	0.427268	Down
GCA	3.27992	7.66984	0.427639	Down
NARS	19.8035	46.2069	0.428584	Down
ZC3H7B	10.6001	24.6757	0.429574	Down
SEPN1	14.4826	33.7122	0.429596	Down
TMEM59	96.9366	224.156	0.432451	Down
ZNF395	5.96066	13.745	0.43366	Down
2014-09-15	46.9756	108.271	0.433869	Down
POGZ	10.171	23.4254	0.434187	Down
DHX36	6.05941	13.8754	0.436702	Down
2014-09-02	32.7305	74.8898	0.437048	Down
RAB6A	10.2595	23.4053	0.43834	Down
MEF2A	6.68113	15.2256	0.438809	Down
CASC4	15.729	35.8379	0.438894	Down
YPEL3	16.561	37.638	0.440008	Down
FBXL5	9.04635	20.5377	0.440476	Down
LINC00339	7.05309	15.9492	0.442223	Down
GPBP1	13.7867	31.096	0.44336	Down
C19orf6	45.3473	101.745	0.445696	Down
SLC35E1	10.9931	24.6407	0.446135	Down
SH3GLB1	5.2035	11.6544	0.446484	Down
MTA1	10.4336	23.3647	0.446555	Down
YTHDC1	6.0815	13.6004	0.447155	Down
RAB5C	21.8853	48.8193	0.448292	Down
OSBP	9.63167	21.4411	0.449215	Down
HIST2H2BE	32.8809	73.1539	0.449476	Down
MAP3K11	10.8696	24.1445	0.450188	Down
BNIP3L	10.1888	22.6198	0.45044	Down
CLIP1	10.0367	22.2753	0.450575	Down
MED21	4.33788	9.62547	0.450667	Down
CAND1	12.141	26.9298	0.45084	Down
MLLT6	12.3376	27.3308	0.451418	Down
SELENBP1	108.543	239.407	0.453381	Down
KIF5B	11.2184	24.7332	0.453578	Down
DHX15	19.8832	43.7251	0.454732	Down
WDR6	25.4656	55.9947	0.454786	Down
VPS4B	5.39512	11.859	0.454938	Down
NCK1	6.5059	14.2781	0.455655	Down
FYTTD1	8.61205	18.8292	0.457378	Down
PITPNA	14.774	32.2628	0.457927	Down
GLTPD1	3.66987	8.00992	0.458165	Down
CSNK1E	17.5192	38.1811	0.458844	Down
ITGB1	44.5499	97.0414	0.459081	Down
C1orf144	11.2501	24.5044	0.459103	Down
IFNAR2	2.44183	5.30912	0.459932	Down
PKD1P1	12.5608	27.2929	0.460222	Down
SCP2	11.8675	25.7355	0.461133	Down
PHF1	10.773	23.3504	0.461362	Down
RABEP1	6.5456	14.1798	0.461614	Down
RAB11B	21.0086	45.5088	0.461639	Down
EML3	7.33047	15.8255	0.463205	Down
EIF2A	13.7641	29.6813	0.463728	Down
PARP1	14.3368	30.8941	0.464062	Down
KLHL22	5.98656	12.8912	0.46439	Down
OAT	14.5722	31.3766	0.464428	Down
ZDHHC20	9.28868	19.9961	0.464525	Down
FAM168B	8.23604	17.716	0.464893	Down
CAPS	17.823	38.3086	0.465248	Down
HMGN4	9.42275	20.2423	0.465498	Down
EPS15	5.29196	11.3466	0.46639	Down
ROGDI	18.0224	38.6143	0.466728	Down
IQGAP1	10.0693	21.572	0.466776	Down
MMADHC	26.9076	57.641	0.466814	Down
PPP3CA	6.5258	13.9749	0.466967	Down
GNB1	36.7483	78.5208	0.468008	Down
CYTH2	9.0811	19.3749	0.468703	Down
2014-03-07	12.6239	26.8988	0.469312	Down
MAN1B1	24.6126	52.4023	0.469685	Down
CREB3	14.8651	31.6139	0.470207	Down
PACSIN2	13.2041	28.0814	0.470207	Down
RABEP2	9.72055	20.6219	0.471369	Down
SUN2	20.6625	43.8014	0.471732	Down
CCNL2	40.2636	85.2983	0.472033	Down
RASSF3	18.2906	38.7268	0.472297	Down
THUMPD1	9.03459	19.0355	0.474619	Down
BTBD2	16.0135	33.6915	0.475299	Down
MALAT1	97.7532	205.549	0.475572	Down
GTF2B	9.66123	20.308	0.475736	Down
MBNL1	7.5503	15.8516	0.476313	Down
TMEM129	11.0327	23.1577	0.476414	Down
H1FX	40.8503	85.6728	0.476818	Down
TNK2	11.5377	24.1933	0.476897	Down
TMEM66	77.4069	162.133	0.477428	Down
ZNF350	8.00526	16.7564	0.477744	Down
TMED1	20.6785	43.2782	0.477803	Down
LDLRAP1	6.11821	12.7934	0.478231	Down
PRKCSH	38.9371	81.4025	0.478328	Down
ADCK3	6.57986	13.7445	0.478727	Down
RNF187	18.5046	38.6326	0.478989	Down
SYF2	14.4951	30.2561	0.47908	Down
SMC3	5.14188	10.7038	0.480378	Down
NBR1	14.6003	30.3817	0.480563	Down
GAS5	236.251	491.286	0.480882	Down
ORC4	5.713	11.8557	0.481879	Down
AP1G2	26.6896	55.3855	0.481888	Down
RPF1	10.0222	20.7944	0.481964	Down
POLR1D	24.6795	51.1982	0.482039	Down
KEAP1	13.6742	28.3336	0.482614	Down
PHF5A	11.2595	23.2145	0.48502	Down
SF3B1	44.4445	91.6316	0.485035	Down
TSPAN31	7.60712	15.679	0.485178	Down
INO80E	19.2377	39.6381	0.485335	Down
LRRC47	9.097	18.7043	0.486357	Down
GOLGA1	5.1303	10.5418	0.486661	Down
STARD10	18.6649	38.283	0.487552	Down
ARF1	65.4351	134.129	0.487851	Down
C9orf46	8.09254	16.5829	0.488005	Down
DDX3Y	13.2087	27.0334	0.488607	Down
DGCR6L	13.252	27.0836	0.489301	Down
PABPC1	240.89	490.468	0.491143	Down
PAPSS1	7.59912	15.4684	0.491269	Down
PIM3	19.1786	38.9899	0.491886	Down
WDR13	32.5817	66.2233	0.491998	Down
WDR45L	30.3598	61.6136	0.492746	Down
ERBB2IP	3.2881	6.65241	0.494272	Down
TXNDC12	21.7959	44.0813	0.494448	Down
PYGB	19.4628	39.3376	0.494764	Down
NOC2L	13.2466	26.7535	0.495135	Down
EFHA1	14.3776	28.8645	0.498106	Down
C11orf2	20.605	41.3634	0.498145	Down
CANX	91.1348	182.929	0.498197	Down
